# Supplementary material for: Alternaria alternata Accelerates Loss of Alveolar Macrophages and Promotes Lethal Influenza A Infection
Source: Viruses. 2020 Aug 27;12(9):946. doi: 10.3390/v12090946 (PMC7552021; doi:10.3390/v12090946)
Supplement: Supplementary file 1 [file viruses-12-00946-s001.zip]

Archive with 3 entries (3 files):
- Suppl Figure S1.pdf
- Suppl Figure S2.pdf
- Suppl Figure S3.pdf
